# Supplementary material for: Novel Variants in PUS7 Associated With Intellectual Disability and Growth Retardation: Expanding the Clinical Spectrum in 13 Patients
Source: Clin Genet. 2026 Jun 5;110(3):379–88. doi: 10.1111/cge.70192 (PMC13431721; doi:10.1111/cge.70192)
Supplement: Supplementary file 3 — Table S1: PUS7 syndrome, literature overview. HC, head circumference; hmz, homozygote; N, normal; NR, not reported; SD, standard deviation; MRI, magnetic resonance imaging. [file CGE-110-379-s001.xlsx]

## Sheet: Table Sup1
	De Brouwer et al. 201811						Shaheen et al. 201915			Darvish et al. 201914		Naseer et al. 202013		Han et al. 202212		Muda et al. 202316	Total
	F1			F2		F3	F4		F5	F6		F7		F8		F9
mRNA variant	c.89-90del hmz			c.1348C>T hmz		Exon 15 del hmz	c.1507G>T hmz		c.329_332delCTGA hmz	c.382G>A hmz		c.606_607delGA hmz		c.1160C>T		c.329_332delCTGA hmz
														+
														c.398+1G>T
Protein change	p.Thr30*Lysfs*20			p.Arg450*		p?	p. Asp503Tyr		p.Thr110Argfs*4	p.Gly128Arg		p.Ser282CysfsTer9		p.Thr387Met		p.Thr110Argfs*4
														+
														p.?
Gender	Female	Male	Male	Male	Male	Male	Male	Male	Female	Male	Female	Male	Male	Female	Female	Male
Height	-3.9 SD	-3.5 SD	NR	-4.0 SD	-2.2 SD	-2.2 SD	-4.9 SD	-5.5 SD	N	N	N	NR	NR	-2.0 SD	- 2.3 SD	N	9/13 – 69%
Weight	-3.6 SD	-3.2 SD	NR	NR	NR	-3.0 SD	-3.7 SD	-3.5 SD	N	N	N	NR	NR	-1.8 SD	-2.3 SD	-1.7 SD	6/11 – 55%
HC	-4.0 SD	-3.6 SD	NR	-4.5 SD	-2.5 SD	-2.5 SD	-5.7 SD	-5.9 SD	-4.5 SD	N	-2.8 SD	-2.8 SD	NR	< 2 SD	-4 SD	-1.4 SD	12/14 – 86%
Intellectual disability	+	+	+	+	+	+	+	+	+	+	+	+	+	+ (severe)	+ (severe)	+ (moderate)	16/16 – 100%
	(moderate)	(moderate)	(moderate)	(moderate)	(moderate)					(moderate)	(moderate)
Motor delay	-	-	-	+	+	+	+	+	- ?	+	-	+	+	+	+	+	11/16 - 69%
Speech delay	+	+	+	+	+	+	+	+	+	+	+	+	+	+	+	+	15/15 – 100%
Behavioral problems	aggressive	aggressive	aggressive	aggressive	NR	aggressive	agressive	attention deficit hyperactivity	agressive	agressive	agressive	NR	NR	aggressive	Aggressive	Aggressive	13/13 – 100%
							stereotypies			stereotypies	stereotypies					stereotypiess
										autism	autism
Smooth philtrum	+	+	NR	+	+	+	+	+	+	-	-	NR	NR	+	+	+	10/13 – 77%
Other	-	-	-	Generalized atrophy and enlargement of ventricles at MRI.	-	-	Hearing loss	-	Hearing loss	-	Scoliosis	Hearing loss	Hearing loss	Mild face hypoplasia. downturned corners of mouth. hyperlaxity. Widened cerebral subarachnoid space		No hearing loss	4/9 hearing loss – 44%
				hepatomegaly												Normal MRI	2/16 abnormal MRI – 33%
